# Supplementary material for: Barbell load distribution and lifting velocity affect bench press exercise volume and perceived exertion
Source: PLoS One. 2022 Dec 9;17(12):e0278909. doi: 10.1371/journal.pone.0278909 (PMC9733861; doi:10.1371/journal.pone.0278909)
Supplement: S1 File — REPfailure, number of repetitions performed to failure; RPEfatigue, rate of perceived exertion at fatigue onset (i.e., involuntary reduction of lifting velocity); %REPfatigue, number of repetitions at fatigue onset normalized as a percentage of REPfailure; SD, standard deviation; Load, load corresponding to 50% (1-RM50), 65% (1-RM65), and 80% (1-RM80) of 1 repetition maximum; Velocity, velocities corresponding to 50% (V50), 70% (V70), and 90% (V90) of the maximum concentric velocity; Distribution, narrow (Dnarrow) and wide (Dwide) load distribution on the barbell. (XLSX) [file pone.0278909.s001.xlsx]

## Sheet: Sheet1
	Supporting information 1. Participants' REPfailure, RPEfatigue, and %REPfatigue during bench press exercises performed with different load distributions, velocities, and loads.
			Dwide									Dnarrow
			V50			V70			V90			V50			V70			V90
		ID	1-RM50	1-RM65	1-RM80	1-RM50	1-RM65	1-RM80	1-RM50	1-RM65	1-RM80	1-RM50	1-RM65	1-RM80	1-RM50	1-RM65	1-RM80	1-RM50	1-RM65	1-RM80
	REPfailure
		1	19	10	3	19	12	4	26	13	5	20	11	5	22	11	5	26	14	6
		2	18	10	4	18	10	3	19	11	4	16	10	3	23	11	2	27	16	6
		3	17	10	5	22	14	7	22	12	5	17	11	6	22	12	4	24	13	7
		4	18	9	6	18	10	5	24	13	6	17	12	5	23	15	8	25	15	7
		5	16	9	5	18	11	5	23	13	6	15	10	5	21	13	6	27	15	6
		6	21	10	4	22	14	5	24	13	3	22	15	3	28	16	6	27	14	5
		7	16	10	3	20	12	5	22	12	4	16	13	4	22	11	5	24	14	5
		8	19	11	4	22	12	3	21	11	3	19	11	3	20	10	3	23	13	4
		9	18	9	3	20	11	4	18	13	6	16	10	4	19	11	3	24	13	5
		10	19	11	5	26	13	5	27	16	8	22	13	6	25	12	5	28	13	5
	RPEfatigue
		1	8.5	9.5	9.5	9	9	10	8.5	8	8.5	10	9	10	9	9.5	9.5	7.5	8	9
		2	10	8	7	8	8	9	7	6	8	8	9	8.5	8	7.5	8	7.5	8	9
		3	7	8	9.5	7	8	8	7	7	7	8	8	9	7	7	8	7	7	8
		4	8	9	9	7.5	9	9	8.5	9	9	9	9	9	9	9	8	9	9	9
		5	8	9	8	7	7	7	7.5	7	7.5	7	9	7	8	7.5	9	7	7	7
		6	8	8	10	8	9	9	8	8	8	8	9	10	8	7	8	7.5	8	8
		7	8	7	7	7	8	8	7	8	7	10	10	10	9	8	9	7	6.5	8
		8	8.5	8	9	8	8	8	8	8	8	7.5	8	10	7.5	9	8.5	8	7.5	7.5
		9	9	9	10	8.5	9.5	10	7.5	8	8	9	8	8	8	8	8	7.5	9	7
		10	7	7	9	7	8	9	7	8	7	8	8	8	8	8.5	8	7	8	7.5
	%REPfatigue
		1	90	90.9091	80	95.45	90.9091	100	88.4615	85.7143	66.6667	100	90	100	89.4737	91.6667	75	84.6154	84.6154	80
		2	100	90	66.6667	86.9565	90.9091	100	81.4815	81.25	50	88.8889	90	75	88.8889	90	66.6667	84.2105	81.8182	75
		3	82.3529	90.9091	83.3333	86.3636	83.3333	100	83.3333	76.9231	57.1429	88.2353	80	80	90.9091	78.5714	71.4286	81.8182	83.3333	40
		4	94.1176	83.3333	80	86.9565	93.3333	87.5	84	86.6667	71.4286	94.4444	77.7778	83.3333	94.4444	90	80	83.3333	84.6154	83.3333
		5	100	90	60	85.7143	69.2308	50	81.4815	66.6667	50	87.5	100	80	83.3333	90.9091	60	73.913	61.5385	50
		6	86.3636	80	100	85.7143	87.5	83.3333	81.4815	78.5714	80	90.4762	100	100	90.9091	78.5714	60	70.8333	76.9231	66.6667
		7	93.75	84.6154	75	86.3636	90.9091	80	87.5	78.5714	60	100	100	100	95	83.3333	80	81.8182	75	75
		8	94.7368	81.8182	100	80	70	66.6667	82.6087	61.5385	75	89.4737	81.8182	100	81.8182	83.3333	66.6667	85.7143	54.5455	66.6667
		9	93.75	90	100	84.2105	90.9091	100	66.54	61.5385	60	88.8889	77.7778	100	75	63.6364	75	77.7778	76.9231	66.6667
		10	81.8182	76.9231	83.3333	76	75	100	78.5714	69.2308	60	84.2105	100	60	76.9231	69.2308	60	74.0741	75	62.5
	REPfailure, number of repetitions performed to failure; RPEfatigue, rate of perceived exertion at fatigue onset (i.e., involuntary reduction of lifting velocity); %REPfatigue, number of repetitions at fatigue onset normalized as a percentage of REPfailure; SD, standard deviation; Load, load corresponding to 50% (1-RM50), 65% (1-RM65), and 80% (1-RM80) of 1 repetition maximum; Velocity, velocities…
